# Supplementary material for: Evaluation of Intravenous Immunoglobulin Administration for Hyperbilirubinemia in Newborn Infants with Hemolytic Disease
Source: Children (Basel). 2023 Mar 2;10(3):496. doi: 10.3390/children10030496 (PMC10047662; doi:10.3390/children10030496)
Supplement: Supplementary file 1 [file children-10-00496-s001.zip]

Archive with 1 entries (1 files):
- children-2207008-supplementary.pdf
